# Supplementary material for: Effects of Experimental Agents Containing Tannic Acid or Chitosan on the Bacterial Biofilm Formation in Situ
Source: Biomolecules. 2020 Sep 12;10(9):1315. doi: 10.3390/biom10091315 (PMC7564313; doi:10.3390/biom10091315)
Supplement: Supplementary file 1 [file biomolecules-10-01315-s001.xlsx]

## Sheet: Tabelle1
	coverage
		first rinsing protocol
		water	hydrochloric acid	tannic acid pH = 2.5	tannic acid pH = 7	chitosan	chlorhexidin
	subject (as)	81.965	65.0382	9.21712	2.77402	35.6441	10.8373
	subject (mg)	17.8198	62.5836	2.55943	0	15.0212	0.0773052
	subject (te)	30.6603	67.0294	1.89046	3.32177	9.59794	1.22286
	subject (mw)	94.2646	29.8411	15.336	21.523	51.6029	0.538331
	subject (lt)	80.6412	36.9975	12.6964	0.285102	68.9403	1.50306
	subject (jv)	26.9203	22.0057	24.2129	0.0266709	33.7286	0.685327
	maximum	94.2646	67.0294	24.2129	21.523	68.9403	10.8373
	minimum	17.8198	22.0057	1.89046	0	9.59794	0.0773052
	standard deviation	33.7304	19.941	8.41026	8.39087	22.2289	4.12658
	mean value	55.3785	47.2492	10.9854	4.6551	35.7558	2.47737
	p value (friedmann test, one-tailed)		>0.9999	0.0197	0.0011	>0.9999	0.0019
		second rinsing protocol
		water	hydrochloric acid	tannic acid pH = 2.5	tannic acid pH = 7	chitosan	chlorhexidin
	subject (as)	96.5627	82.4669	19.888	0.0419172	68.1162	0.0416805
	subject (mg)	39.2886	47.292	14.3843	0.691891	55.7729	0
	subject (te)	17.0126	58.2236	63.303	18.566	56.4911	1.16343
	subject (mw)	48.4706	75.1963	39.48	9.88794	70.8287	0.0934694
	subject (lt)	74.354	70.3722	11.3396	6.38067	65.8026	0.425026
	subject (jv)	23.9634	63.5157	7.37403	2.28584	5.12654	18.0247
	maximum	96.5627	82.4669	63.303	18.566	70.8287	18.0247
	minimum	17.0126	47.292	7.37403	0.0419172	5.12654	0
	standard deviation	30.4773	12.5801	21.4819	7.07193	24.573	7.23099
	mean value	49.942	66.1778	25.9615	6.30904	53.6897	3.29139
	p value (friedmann test, one-tailed)		>0.9999	>0.9999	0.0969	>0.9999	0.0301
	p value (wilcoxon test, one-tailed)	0.4219	0.0781	0.1563	0.3438	0.1094	0.2188
	viability
		first rinsing protocol
		water	hydrochloric acid	tannic acid pH = 2.5	tannic acid pH = 7	chitosan	chlorhexidin
	subject (as)	56.5662	55.1393	7.22883	23.1461	44.1517	6.10501
	subject (mg)	66.259	76.7836	37.848	35.7419	38.0152	0
	subject (te)	81.4647	29.314	12.5909	21.5575	51.5438	5.68215
	subject (mw)	64.9971	37.4518	23.8335	27.4014	33.1187	16.3667
	subject (lt)	66.885	49.6735	20.5373	52.1106	46.3212	0.658035
	subject (jv)	60.8295	56.3262	39.4096	54.4941	47.3263	9.9359
	maximum	81.4647	76.7836	39.4096	54.4941	51.5438	16.3667
	minimum	56.5662	29.314	7.22883	21.5575	33.1187	0
	standard deviation	8.44481	16.5264	13.0506	14.4844	6.71618	6.10492
	mean value	66.1669	50.7814	23.5747	35.7419	43.4128	6.45797
	p value (friedmann test, one-tailed)		>0.9999	0.0031	0.0667	0.2701	<0.0001
		second rinsing protocol
		water	hydrochloric acid	tannic acid pH = 2.5	tannic acid pH = 7	chitosan	chlorhexidin
	subject (as)	85.3122	74.4295	34.2939	13.1605	64.3822	21.9298
	subject (mg)	57.1481	71.3152	17.2009	21.3934	61.2918	18.399
	subject (te)	29.897	58.1415	40.3959	46.0888	43.01	11.7418
	subject (mw)	54.8914	91.5382	29.1411	44.3938	42.5633	9.61564
	subject (lt)	96.2026	94.5467	29.1141	53.4759	67.7408	14.198
	subject (jv)	54.7254	49.8842	32.5102	54.3654	54.207	34.5096
	maximum	96.2026	94.5467	40.3959	54.3654	67.7408	34.5096
	minimum	29.897	49.8842	17.2009	13.1605	42.5633	9.61564
	standard deviation	23.9354	17.7051	7.70684	17.3347	10.8379	9.06788
	mean value	63.0294	73.3092	30.4427	38.813	55.5325	18.399
	p value (friedmann test, one-tailed)		>0.9999	0.0301	0.8495	>0.9999	0.0050
	p value (wilcoxon test, one-tailed)	0.4219	0.0781	0.2188	0.3438	0.0469	0.0469
